# Supplementary material for: Photoprotective Effects of Dendrobium officinale Protein Hydrolysate Fractions Against UVB-Induced Photoaging Associated with Modulation of MAPK/NF-κB and TGF-β/Smad Signaling
Source: Molecules. 2026 Jun 7;31(12):1990. doi: 10.3390/molecules31121990 (PMC13304510; doi:10.3390/molecules31121990)
Supplement: Supplementary file 1 [file molecules-31-01990-s001.zip]

Archive with 1 entries (1 files):
- molecules-4286217-supplementary.pdf
